# Supplementary material for: Polypharmacy in outpatients with relapsing-remitting multiple sclerosis: A single-center study
Source: PLoS One. 2019 Jan 24;14(1):e0211120. doi: 10.1371/journal.pone.0211120 (PMC6345436; doi:10.1371/journal.pone.0211120)
Supplement: S1 Table — DMD, disease-modifying drug; EDSS, expanded disability status scale; IT, immunotherapy; MS, multiple sclerosis; N, number of patients; OTC, over-the-counter; PRN, pro re nata. (XLSX) [file pone.0211120.s001.xlsx]

## Sheet: Sheet1
S1 Table. Full dataset of relapsing-remitting MS patients (N=145). DMD, disease-modifying drug; EDSS, expanded disability status scale; IT, immunotherapy; MS, multiple sclerosis; N, number of patients; OTC, over-the-counter; PRN, pro re nata.
Patient number	Gender	Age (years)	School years	Educational level	Employment status	Partnership	Place of residence	Number of children	Number of siblings	EDSS	Disease duration (years)	Comorbidities	Total medications	Long-term medications only	PRN medications	Prescription-only medications	OTC medications	DMD	Symptomatic medications	Comorbidity medications	peroral	intravenous	subcutaneous	conjunctival	intramuscular	vaginal	cutaneous	nasal	buccal	sublingual	pulmonary	rectal	Polypharmacy (Total medications)	Polypharmacy (Long-term medications only)	DMDs	Antidepressants	Sedatives	Analgesics	Osteoporosis drugs	Anticonvulsants	Parkinson's disease drugs	Muscle relaxants	Antihypertensives	Aconuresis drugs	Dietary supplements	Gastrointestinal drugs	Insulin	Thrombosis prophylactics	Asthma drugs
1	1	29	10	2	3	1	4	1	1	1.5	2	1	1	1	0	1	0	1	0	0	0	1	0	0	0	0	0	0	0	0	0	0	1	1	1	0	0	0	0	0	0	0	0	0	0	0	0	0	0
2	1	30	11	2	5	1	1	1	1	4	7	2	3	2	1	3	0	1	0	2	1	0	1	0	0	0	0	0	0	0	0	0	1	1	1	0	0	1	0	0	0	0	0	0	0	0	0	0	0
3	1	40	12	4	3	2	3	1	1	1	9	1	2	2	0	1	1	1	0	1	1	1	0	0	0	0	0	0	0	0	0	0	1	1	1	0	0	0	0	0	0	0	0	0	1	0	0	0	0
4	1	53	10	3	5	2	1	1	1	6	23	2	7	5	2	4	3	1	3	3	1	1	0	1	0	0	0	0	0	0	0	0	2	2	1	0	0	1	0	0	0	0	0	0	1	0	0	0	0
5	2	40	11	2	5	1	4	1	1	5	16	1	5	4	1	4	1	1	3	1	1	1	0	0	0	0	0	0	0	0	0	0	2	1	1	0	0	1	0	0	0	1	0	0	0	0	0	0	0
6	1	27	11	2	4	1	4	0	1	3.5	1	1	2	2	0	2	0	1	0	1	1	1	0	0	0	0	0	0	0	0	0	0	1	1	1	0	0	0	0	0	0	0	0	0	0	0	0	0	0
7	1	61	10	2	5	1	2	2	1	2	21	2	5	5	0	4	1	1	1	3	1	1	0	0	0	0	0	0	0	0	0	0	2	2	1	1	0	0	0	1	0	0	1	0	0	0	0	0	0
8	2	47	10	2	5	2	4	0	1	4	17	1	3	1	2	1	2	1	1	1	1	1	0	0	0	0	0	0	0	0	0	0	1	1	1	0	0	0	1	0	0	0	0	0	1	0	0	0	0
9	2	39	12	3	3	1	1	2	2	1.5	9	1	1	1	0	1	0	1	0	0	0	1	0	0	0	0	0	0	0	0	0	0	1	1	1	0	0	0	0	0	0	0	0	0	0	0	0	0	0
10	1	35	12	4	3	1	1	2	1	2	16	1	3	3	0	2	1	1	0	2	1	1	0	0	0	0	0	0	0	0	0	0	1	1	1	0	0	0	0	0	0	0	0	0	1	0	0	0	0
11	1	30	13	4	3	1	4	0	1	2.5	6	2	3	3	0	2	1	1	0	2	1	1	0	0	1	0	0	0	0	0	0	0	1	1	1	0	0	0	0	0	0	0	0	0	1	0	0	0	0
12	1	30	9	3	3	1	4	1	1	1	9	2	3	1	2	3	0	1	0	2	1	0	0	0	0	0	0	0	0	1	0	0	1	1	1	0	0	1	0	0	0	0	0	0	0	0	0	0	0
13	1	49	10	2	3	1	4	1	0	2	14	2	6	3	3	3	3	1	2	3	1	0	1	0	0	1	1	0	0	0	0	0	2	1	1	0	0	0	0	0	0	0	0	0	1	1	0	0	0
14	1	51	10	3	3	1	1	2	1	2.5	7	1	3	1	2	1	2	1	1	1	1	0	1	0	0	0	0	0	0	0	0	0	1	1	1	0	0	1	0	0	0	0	0	0	1	0	0	0	0
15	1	63	10	2	6	1	1	1	4	2.5	9	2	11	8	3	6	5	1	3	7	1	0	0	0	1	0	0	0	0	0	0	0	2	2	1	0	1	1	0	0	1	0	1	1	1	1	0	0	0
16	2	56	10	2	3	1	4	1	0	4	3	1	6	5	1	4	2	1	5	0	1	0	0	0	0	0	0	0	0	0	0	0	2	2	1	0	0	1	1	1	0	1	0	0	1	0	0	0	0
17	1	42	10	2	5	1	1	2	1	3	25	1	2	1	1	1	1	1	1	0	1	0	0	0	1	0	0	0	0	0	0	0	1	1	1	0	0	1	0	0	0	0	0	0	0	0	0	0	0
18	2	59	10	2	3	1	4	1	3	2.5	14	1	2	1	1	1	1	1	0	1	1	0	1	0	0	0	0	0	0	0	0	0	1	1	1	0	0	1	0	0	0	0	0	0	0	0	0	0	0
19	1	37	10	2	3	1	1	2	1	1.5	4	1	2	2	0	2	0	1	0	1	1	0	1	0	0	0	0	0	0	0	0	0	1	1	1	0	0	0	0	0	0	0	0	0	0	0	0	0	0
20	2	48	10	2	5	2	4	0	1	3.5	13	1	2	2	0	2	0	1	1	0	1	1	0	0	0	0	0	0	0	0	0	0	1	1	1	0	0	0	0	1	0	0	0	0	0	0	0	0	0
21	1	27	12	2	5	1	4	0	2	3.5	5	1	3	3	0	3	0	1	1	1	1	1	0	0	0	0	0	0	0	0	0	0	1	1	1	0	0	0	0	1	0	0	0	0	0	0	0	0	0
22	2	59	10	2	3	1	4	0	3	4	29	2	2	2	0	2	0	1	0	1	1	1	0	0	0	0	0	0	0	0	0	0	1	1	1	0	0	0	0	0	0	0	0	1	0	0	0	0	0
23	1	48	9	2	5	1	1	0	2	3.5	17	2	9	6	3	8	1	1	1	7	1	1	0	1	0	0	0	0	0	0	0	0	2	2	1	0	0	1	0	0	1	0	0	1	0	1	0	0	0
24	1	41	10	2	5	1	3	3	1	3	20	2	7	6	1	5	2	1	1	5	1	1	0	0	0	1	0	0	0	0	0	0	2	2	1	0	0	0	1	0	0	0	0	0	1	0	0	0	0
25	2	44	10	2	5	2	4	2	2	3.5	19	1	2	1	1	1	1	1	0	1	1	1	0	0	0	0	0	0	0	0	0	0	1	1	1	0	1	0	0	0	0	0	0	0	0	0	0	0	0
26	1	45	10	2	5	1	2	2	1	4	13	1	3	2	1	2	1	1	0	2	1	1	0	0	1	0	0	0	0	0	0	0	1	1	1	0	0	1	0	0	0	0	0	0	0	0	0	0	0
27	2	48	12	3	3	1	4	1	1	2	17	2	2	2	0	1	1	1	0	1	0	1	0	0	0	0	0	1	0	0	0	0	1	1	1	0	0	0	0	0	0	0	0	0	1	0	0	0	0
28	2	34	11	2	3	2	3	0	2	1.5	12	1	2	1	1	1	1	1	0	1	1	1	0	0	0	0	0	0	0	0	0	0	1	1	1	0	0	1	0	0	0	0	0	0	0	0	0	0	0
29	2	56	10	2	3	1	4	2	3	4.5	11	2	5	5	0	5	0	1	3	1	1	1	0	0	0	0	0	0	0	1	0	0	2	2	1	0	0	0	0	0	0	1	0	0	0	0	0	0	0
30	1	36	12	2	3	1	2	2	1	2	5	1	2	1	1	2	0	1	0	1	0	0	1	0	0	0	1	0	0	0	0	0	1	1	1	0	0	0	0	0	0	0	0	0	0	0	0	0	0
31	1	29	13	2	3	2	3	0	1	2	9	1	2	2	0	2	0	1	0	1	1	0	1	0	0	0	0	0	0	0	0	0	1	1	1	0	0	0	0	0	0	0	0	0	0	0	0	0	0
32	1	48	10	2	3	1	2	1	1	2	4	2	3	2	1	2	1	1	1	1	1	0	0	0	0	0	0	0	0	0	0	0	1	1	1	0	0	1	0	0	0	0	0	0	0	1	0	0	0
33	1	43	13	4	3	1	1	2	1	1.5	7	1	2	1	1	1	1	1	0	1	1	0	0	0	1	0	0	0	0	0	0	0	1	1	1	0	0	1	0	0	0	0	0	0	0	0	0	0	0
34	1	27	11	2	3	2	4	0	0	1.5	2	2	3	2	1	2	1	1	0	2	1	1	0	0	0	0	0	0	0	0	0	0	1	1	1	0	0	1	0	0	0	0	0	0	0	0	0	0	0
35	1	39	12	2	5	1	4	1	1	3	19	2	4	3	1	3	1	1	2	1	1	0	0	0	0	0	0	0	0	0	0	0	1	1	1	1	0	0	1	0	0	0	0	0	1	0	0	0	0
36	1	53	10	2	3	2	2	1	2	3	18	2	3	2	1	3	0	1	0	2	1	0	0	0	1	0	0	0	0	0	0	0	1	1	1	1	0	0	0	0	0	0	1	0	0	0	0	0	0
37	1	42	12	2	5	2	4	0	0	6	18	2	7	6	1	4	3	1	2	4	1	1	0	0	0	0	0	0	1	0	0	0	2	2	1	0	0	0	0	0	0	0	0	1	1	0	0	0	0
38	1	55	10	4	3	2	3	2	2	4	17	2	3	3	0	2	1	1	1	1	1	1	0	0	0	0	0	0	0	0	0	0	1	1	1	0	0	0	1	0	0	0	0	0	1	0	0	0	0
39	2	38	12	2	3	1	4	1	1	1.5	7	2	4	3	1	4	0	1	1	2	1	1	0	0	0	0	0	0	0	0	0	0	1	1	1	0	0	0	1	0	0	0	1	0	0	0	0	0	0
40	1	32	16	2	5	1	1	0	0	2	5	2	4	4	0	3	1	1	2	1	1	1	1	0	0	0	0	0	0	0	0	0	1	1	1	0	0	0	1	0	0	0	0	0	1	0	0	0	0
41	1	45	10	2	5	1	1	2	1	4	9	1	5	3	2	4	1	1	2	2	1	1	0	0	0	0	0	0	0	0	0	0	2	1	1	0	0	0	0	1	0	1	0	0	0	0	0	1	0
42	2	44	12	4	3	1	4	2	2	2	19	1	2	1	1	1	1	1	0	1	1	1	0	0	0	0	0	0	0	0	0	0	1	1	1	0	0	1	0	0	0	0	0	0	0	0	0	0	0
43	1	39	12	4	5	2	4	0	0	7.5	16	2	4	4	0	2	2	1	2	1	1	1	0	0	0	0	0	0	0	0	0	0	1	1	1	0	0	0	1	0	0	1	0	0	0	1	0	0	0
44	2	45	12	4	3	1	4	2	1	2	12	2	3	3	0	3	0	1	0	2	1	1	0	0	0	0	0	0	0	0	0	0	1	1	1	1	0	0	0	0	0	0	0	0	0	0	0	0	0
45	1	50	12	4	3	1	2	3	1	2.5	5	1	4	3	1	3	1	1	1	2	1	1	0	0	0	0	0	0	0	0	0	0	1	1	1	0	0	0	0	0	0	0	0	1	0	0	0	0	0
46	1	38	13	2	5	2	3	0	1	3.5	11	1	3	2	1	2	1	1	1	1	1	1	0	0	0	0	0	0	0	0	0	0	1	1	1	0	0	0	0	0	0	0	0	0	1	0	0	0	0
47	2	54	12	4	3	1	4	2	1	1	10	1	2	2	0	1	1	1	1	0	1	1	0	0	0	0	0	0	0	0	0	0	1	1	1	0	0	0	1	0	0	0	0	0	0	0	0	0	0
48	1	22	11	2	6	1	4	0	2	2.5	3	1	2	2	0	2	0	1	0	1	1	1	0	0	0	0	0	0	0	0	0	0	1	1	1	0	0	0	0	0	0	0	0	0	0	0	0	0	0
49	1	38	12	4	3	1	1	1	2	1.5	9	2	3	3	0	3	0	1	0	2	1	0	1	0	0	0	0	0	0	0	0	0	1	1	1	0	0	0	0	0	0	0	0	0	0	0	0	0	0
50	1	52	10	2	3	2	1	1	1	2.5	5	2	9	6	3	1	8	1	4	4	1	0	1	0	0	0	0	0	0	0	0	0	2	2	1	0	0	1	0	0	0	0	0	0	1	0	0	0	0
51	2	54	10	2	3	1	1	2	1	4	15	1	2	1	1	1	1	1	1	0	1	0	1	0	0	0	0	0	0	0	0	0	1	1	1	0	0	1	0	0	0	0	0	0	0	0	0	0	0
52	1	28	13	4	3	2	4	0	4	1.5	10	1	1	1	0	1	0	1	0	0	1	0	0	0	0	0	0	0	0	0	0	0	1	1	1	0	0	0	0	0	0	0	0	0	0	0	0	0	0
53	2	51	10	2	3	1	2	1	3	3	15	2	7	5	2	5	2	1	3	3	1	0	1	0	0	0	0	0	0	0	0	0	2	2	1	0	0	1	0	0	0	0	1	1	0	0	0	1	0
54	1	52	10	2	5	1	4	1	2	4	3	2	9	8	1	5	4	1	5	3	1	0	1	0	0	0	0	0	0	0	0	0	2	2	1	1	1	1	1	1	0	1	0	0	1	0	0	0	0
55	1	39	10	2	4	2	2	1	1	3	11	2	5	4	1	4	1	1	2	2	1	0	0	0	1	0	0	0	0	0	0	0	2	1	1	0	0	1	1	0	0	0	0	0	0	1	0	0	0
56	1	28	10	2	5	1	4	0	1	3.5	10	1	5	2	3	2	3	1	1	3	1	1	0	0	0	0	0	0	1	0	0	0	2	1	1	0	0	1	1	0	0	0	0	0	1	0	0	0	0
57	1	53	10	2	5	1	1	3	13	5.5	7	2	7	5	2	6	1	1	0	6	1	1	0	0	0	0	0	0	0	0	1	0	2	2	1	0	1	1	0	0	0	0	1	0	0	0	0	1	1
58	2	45	10	3	3	1	2	0	1	2.5	14	1	1	1	0	1	0	1	0	0	0	1	0	0	0	0	0	0	0	0	0	0	1	1	1	0	0	0	0	0	0	0	0	0	0	0	0	0	0
59	1	55	10	2	5	1	1	2	1	3.5	16	2	2	2	0	2	0	1	0	1	1	0	0	0	0	0	0	0	0	0	0	0	1	1	1	0	0	0	0	0	0	0	0	0	0	0	0	0	0
60	1	32	10	2	3	1	2	1	2	2	10	1	4	3	1	4	0	1	1	2	1	1	0	0	0	0	0	0	0	0	0	0	1	1	1	0	0	1	1	0	0	0	0	0	0	0	0	0	0
61	2	37	12	4	3	1	4	1	1	3	6	2	3	2	1	1	2	1	0	2	1	1	0	0	0	0	0	0	0	0	0	0	1	1	1	0	0	0	0	0	0	0	0	1	0	0	0	0	0
62	2	55	10	4	3	1	4	1	1	2	7	2	5	5	0	4	1	1	3	1	1	0	0	0	0	0	0	0	0	0	0	0	2	2	1	0	0	0	1	1	0	0	1	0	1	0	0	0	0
63	2	35	13	2	3	1	4	0	0	2	11	1	2	1	1	1	1	1	0	1	1	0	1	0	0	0	0	0	0	0	0	0	1	1	1	0	0	0	0	0	0	0	0	0	1	0	0	0	0
64	1	47	10	2	3	2	1	2	0	3	12	1	1	1	0	1	0	1	0	0	0	0	1	0	0	0	0	0	0	0	0	0	1	1	1	0	0	0	0	0	0	0	0	0	0	0	0	0	0
65	1	53	10	2	5	2	2	1	11	6	16	2	7	4	3	7	0	1	1	5	1	0	0	0	0	0	0	0	0	0	0	0	2	1	1	0	1	1	0	0	0	1	0	0	0	1	0	0	0
66	1	31	10	2	3	1	2	2	1	1	4	1	2	2	0	1	1	1	1	0	1	0	1	0	0	0	0	0	0	0	0	0	1	1	1	0	0	0	0	0	0	0	0	0	1	0	0	0	0
67	1	54	10	2	5	1	1	2	1	3.5	17	2	6	6	0	4	2	1	2	3	1	0	0	1	1	0	0	0	0	0	0	0	2	2	1	0	0	1	1	0	0	1	0	0	0	0	0	0	0
68	1	58	10	2	3	1	4	3	8	1.5	1	1	1	1	0	1	0	1	0	0	1	0	0	0	0	0	0	0	0	0	0	0	1	1	1	0	0	0	0	0	0	0	0	0	0	0	0	0	0
69	1	62	12	4	3	1	1	2	3	3	16	2	2	2	0	1	1	1	0	1	0	0	1	0	0	0	0	0	0	0	0	0	1	1	1	0	0	0	0	0	0	0	0	0	1	0	0	0	0
70	1	57	10	2	5	1	1	1	1	2	14	1	2	1	1	1	1	1	1	0	1	0	1	0	0	0	0	0	0	0	0	0	1	1	1	0	0	1	0	0	0	0	0	0	0	0	0	0	0
71	1	24	12	2	5	2	4	0	1	2	3	2	6	5	1	4	2	1	2	3	1	1	0	0	0	0	0	0	0	0	0	0	2	2	1	1	0	0	1	0	0	0	0	0	1	0	0	0	0
72	1	45	10	2	5	2	4	1	1	3	4	2	5	3	2	5	0	1	1	3	1	1	0	0	0	0	0	0	0	0	0	0	2	1	1	1	0	1	0	0	0	0	0	0	0	1	0	0	0
73	1	59	12	4	5	1	4	2	1	3	16	1	2	1	1	2	0	1	0	1	1	0	1	0	0	0	0	0	0	0	0	0	1	1	1	1	0	0	0	0	0	0	0	0	0	0	0	0	0
74	1	22	10	2	3	2	1	0	1	3	2	2	5	4	1	5	0	1	0	4	1	1	1	0	0	0	0	0	0	0	0	0	2	1	1	0	0	1	0	0	0	0	0	0	0	0	1	0	0
75	1	32	10	2	3	1	1	1	1	2	10	2	4	4	0	3	1	0	0	4	1	0	1	0	0	0	0	0	0	0	0	0	1	1	0	1	0	0	0	0	0	0	0	0	0	0	0	1	0
76	1	50	10	2	3	1	2	1	3	3.5	36	1	2	2	0	2	0	1	1	0	1	0	0	0	0	0	0	0	0	0	0	0	1	1	1	0	0	0	0	0	0	0	0	1	0	0	0	0	0
77	2	54	13	4	5	1	4	0	1	4	28	1	3	3	0	3	0	1	2	0	1	0	0	0	0	0	0	0	0	0	0	0	1	1	1	0	0	0	1	0	0	0	0	0	0	0	0	0	0
78	1	49	12	4	3	1	4	0	0	4	22	2	3	3	0	1	2	1	0	2	1	0	0	0	0	0	0	0	0	0	0	0	1	1	1	0	0	0	1	0	0	0	0	0	1	0	0	0	0
79	1	28	10	2	1	2	4	0	1	2	16	2	4	4	0	2	2	1	1	2	1	0	1	0	0	0	0	0	0	0	0	0	1	1	1	0	0	0	1	0	0	0	0	0	1	0	0	0	0
80	1	32	13	4	3	2	4	0	1	3	4	2	3	3	0	3	0	1	0	2	1	1	0	0	0	0	0	0	0	0	0	0	1	1	1	0	0	0	0	0	0	0	0	0	1	0	0	0	0
81	1	29	10	2	5	1	2	2	1	4	5	1	2	2	0	1	1	1	1	0	1	1	0	0	0	0	0	0	0	0	0	0	1	1	1	0	0	0	0	0	0	0	0	0	1	0	0	0	0
82	1	30	13	4	3	1	4	0	2	1.5	5	2	4	3	1	3	1	1	0	3	1	1	0	0	0	0	0	0	0	0	0	0	1	1	1	0	0	0	0	0	0	0	0	0	0	0	0	0	0
83	1	42	13	2	5	2	4	1	1	2.5	7	1	1	1	0	1	0	1	0	0	1	0	0	0	0	0	0	0	0	0	0	0	1	1	1	0	0	0	0	0	0	0	0	0	0	0	0	0	0
84	1	54	12	4	5	1	1	1	2	1.5	15	2	5	5	0	5	0	1	0	4	1	0	1	0	0	0	0	0	0	0	0	0	2	2	1	0	0	0	0	0	0	0	1	0	0	0	0	0	0
85	1	51	10	4	3	1	1	3	4	3	10	2	3	2	1	2	1	1	0	2	1	0	1	0	0	0	0	0	0	0	0	0	1	1	1	0	0	1	0	0	0	0	0	0	1	0	0	0	0
86	1	35	10	2	4	1	2	2	1	1.5	12	1	4	3	1	3	1	1	1	2	1	0	0	0	1	0	0	0	0	0	0	0	1	1	1	0	0	0	1	0	0	0	0	0	1	0	0	0	0
87	2	52	10	4	3	1	3	1	2	2.5	21	2	7	6	1	4	3	1	2	4	1	0	0	0	0	0	0	0	0	0	0	0	2	2	1	0	0	1	1	0	0	0	0	0	1	1	0	1	0
88	2	44	10	2	5	2	1	2	1	6	5	2	3	3	0	3	0	1	0	2	1	0	0	0	0	0	0	0	0	0	0	0	1	1	1	1	0	0	0	0	0	0	0	0	0	1	0	0	0
89	2	46	10	2	5	1	2	1	2	6	5	1	5	4	1	3	2	1	4	0	1	0	1	0	0	0	0	0	0	0	0	0	2	1	1	0	0	1	0	0	0	1	0	0	1	0	0	0	0
90	1	42	13	4	3	1	3	2	1	1	15	2	3	3	0	2	1	1	0	2	1	1	0	0	0	0	0	0	0	0	0	0	1	1	1	0	0	0	0	0	0	0	0	0	1	0	0	0	0
91	1	47	10	2	5	1	2	2	1	2	18	2	5	5	0	4	1	1	1	3	1	0	1	0	0	0	0	0	0	0	0	0	2	2	1	0	0	0	0	0	0	0	1	0	1	0	0	0	0
92	1	67	10	2	5	1	3	1	0	3	33	2	3	3	0	3	0	1	0	2	1	0	1	0	0	0	0	0	0	0	0	0	1	1	1	1	1	0	0	0	0	0	0	0	0	0	0	0	0
93	1	42	12	4	3	1	3	1	1	2	5	2	5	5	0	3	2	1	3	1	1	0	1	0	0	0	0	0	0	0	0	0	2	2	1	0	0	0	1	0	0	0	0	0	1	0	0	0	0
94	1	29	13	4	3	1	4	0	0	1.5	3	2	4	4	0	1	3	1	1	2	1	1	1	0	0	0	0	0	0	0	0	0	1	1	1	0	0	0	1	0	0	0	0	1	1	0	0	0	0
95	1	38	10	2	3	1	3	1	0	2	14	2	2	2	0	2	0	0	0	2	1	1	0	0	0	0	0	0	0	0	0	0	1	1	0	0	0	0	0	0	0	0	0	0	0	1	0	0	0
96	1	33	13	4	3	1	4	0	1	3	15	2	6	6	0	4	2	1	3	2	1	1	0	0	0	0	0	0	0	0	0	0	2	2	1	0	0	0	1	0	0	0	0	0	1	0	0	0	0
97	1	34	10	2	5	1	2	3	1	2.5	2	1	1	1	0	1	0	1	0	0	0	1	0	0	0	0	0	0	0	0	0	0	1	1	1	0	0	0	0	0	0	0	0	0	0	0	0	0	0
98	2	30	10	2	5	2	2	0	4	4	10	1	2	2	0	2	0	1	1	0	0	1	0	0	0	0	0	0	0	0	1	0	1	1	1	0	0	0	0	0	0	1	0	0	0	0	0	0	0
99	1	36	12	2	3	1	2	0	1	3	11	1	1	1	0	1	0	1	0	0	0	1	0	0	0	0	0	0	0	0	0	0	1	1	1	0	0	0	0	0	0	0	0	0	0	0	0	0	0
100	1	31	13	4	3	2	4	0	1	1.5	5	1	6	4	2	4	2	1	2	3	1	0	1	0	0	0	0	0	0	0	0	0	2	1	1	0	0	1	0	0	0	0	0	1	0	0	0	0	0
101	1	33	13	4	3	1	4	1	1	2	4	2	3	3	0	3	0	1	0	2	1	1	0	0	0	0	0	0	0	0	0	0	1	1	1	0	0	0	0	0	0	0	0	0	0	0	0	0	0
102	1	53	10	2	5	1	1	2	1	3	17	2	2	2	0	1	1	0	1	1	1	0	0	0	0	0	0	0	0	0	0	0	1	1	0	0	0	0	0	0	0	0	0	0	1	0	0	0	0
103	1	60	10	2	5	1	3	1	6	3.5	11	2	11	11	0	8	3	1	1	9	1	0	1	0	0	0	0	0	0	0	1	0	2	2	1	0	0	1	0	0	0	0	1	0	1	1	0	1	1
104	1	52	10	2	3	1	2	1	2	3	14	2	3	3	0	3	0	1	1	1	1	0	0	0	0	0	0	0	0	0	0	0	1	1	1	0	0	0	1	0	0	0	0	0	0	0	0	0	0
105	1	31	13	4	3	1	4	0	2	1.5	1	2	6	3	3	3	3	0	0	6	1	0	1	0	0	0	0	0	0	0	0	0	2	1	0	0	0	0	0	0	0	0	0	0	1	0	1	0	0
106	1	56	10	2	3	1	4	1	0	3	13	2	2	2	0	2	0	1	0	1	1	0	1	0	0	0	0	0	0	0	0	0	1	1	1	0	0	0	0	0	0	0	0	0	0	0	0	0	0
107	1	40	10	2	5	2	1	2	1	2	23	1	2	2	0	2	0	1	0	1	1	0	1	0	0	0	0	0	0	0	0	0	1	1	1	0	0	0	0	0	0	0	0	0	0	0	0	0	0
108	1	56	10	4	3	1	1	2	3	1.5	4	1	2	2	0	2	0	1	1	0	1	0	1	0	0	0	0	0	0	0	0	0	1	1	1	1	0	0	0	0	0	0	0	0	0	0	0	0	0
109	1	52	10	2	5	1	1	2	2	3.5	11	1	1	1	0	1	0	1	0	0	0	0	1	0	0	0	0	0	0	0	0	0	1	1	1	0	0	0	0	0	0	0	0	0	0	0	0	0	0
110	1	38	12	4	5	1	1	2	1	2	4	1	2	2	0	1	1	1	1	0	1	0	1	0	0	0	0	0	0	0	0	0	1	1	1	0	0	1	0	0	0	0	0	0	0	0	0	0	0
111	2	56	10	2	5	1	1	1	1	3	16	2	5	5	0	5	0	1	0	4	1	0	1	0	0	0	0	0	0	0	0	0	2	2	1	0	0	0	0	0	0	0	1	0	0	0	0	0	0
112	1	57	10	4	5	1	2	2	1	2.5	13	2	6	6	0	4	2	1	0	5	1	0	0	0	0	0	0	0	0	0	0	0	2	2	1	1	0	0	1	1	0	0	0	0	1	0	0	0	0
113	1	59	10	4	5	2	4	2	2	2	13	1	1	1	0	1	0	1	0	0	1	0	0	0	0	0	0	0	0	0	0	0	1	1	1	0	0	0	0	0	0	0	0	0	0	0	0	0	0
114	1	38	13	2	3	2	4	0	2	1.5	3	1	6	3	3	2	4	1	1	4	1	0	0	0	0	0	0	0	0	0	0	0	2	1	1	0	0	1	0	0	0	0	0	0	1	0	0	0	0
115	1	33	12	2	5	1	4	1	1	3	14	2	9	7	2	7	2	1	0	8	1	0	1	0	0	0	0	0	0	0	1	1	2	2	1	0	0	0	0	0	0	0	1	0	1	1	0	0	1
116	1	39	13	2	5	1	4	2	0	4	12	2	5	4	1	5	0	1	1	3	1	0	0	1	0	0	0	0	0	0	0	0	2	1	1	0	0	1	1	0	0	0	1	0	0	0	0	0	0
117	1	43	10	2	5	1	3	2	1	2.5	12	2	5	5	0	5	0	0	0	5	1	0	0	0	0	0	0	0	0	0	0	0	2	2	0	1	0	0	0	0	0	0	0	0	0	1	0	0	0
118	1	49	12	4	6	1	4	2	1	3.5	25	2	4	4	0	3	1	1	0	3	1	0	0	0	0	0	0	0	0	0	0	0	1	1	1	0	0	0	1	0	0	0	0	0	0	0	0	0	0
119	2	66	10	4	5	1	4	2	3	2.5	5	2	5	5	0	4	1	1	1	3	1	0	1	0	0	0	0	0	0	0	0	0	2	2	1	0	0	0	0	1	0	0	1	0	0	0	0	1	0
120	1	31	13	2	3	2	4	0	1	1.5	3	1	1	1	0	1	0	1	0	0	0	0	1	0	0	0	0	0	0	0	0	0	1	1	1	0	0	0	0	0	0	0	0	0	0	0	0	0	0
121	1	33	11	2	5	1	1	2	1	2	4	2	4	3	1	3	1	1	0	3	1	0	0	0	0	0	0	0	0	0	0	0	1	1	1	0	0	1	0	0	1	0	0	0	0	0	0	0	0
122	2	45	10	2	5	1	4	2	2	3	23	2	3	3	0	3	0	1	0	2	1	0	1	0	0	0	0	0	0	0	0	0	1	1	1	1	0	0	0	1	0	0	0	0	0	0	0	0	0
123	2	68	12	4	5	1	2	3	5	3	19	2	5	5	0	3	2	1	0	4	1	0	0	0	0	0	0	0	0	0	0	0	2	2	1	1	0	0	1	0	0	0	0	1	0	0	0	1	0
124	1	22	13	2	1	2	4	0	1	1.5	3	1	5	2	3	2	3	1	2	2	1	1	0	0	0	0	0	0	0	0	0	0	2	1	1	0	0	1	0	0	0	0	0	0	1	0	0	0	0
125	1	24	9	2	5	1	1	1	2	6	18	1	2	1	1	2	0	1	0	1	1	0	0	0	0	0	0	0	0	0	0	0	1	1	1	0	0	1	0	0	0	0	0	0	0	0	0	0	0
126	1	37	10	2	3	1	4	3	1	2	5	1	2	1	1	1	1	1	0	1	1	0	1	0	0	0	0	0	0	0	0	0	1	1	1	0	0	1	0	0	0	0	0	0	0	0	0	0	0
127	2	61	10	3	3	1	4	1	0	2.5	6	1	1	1	0	1	0	1	0	0	0	0	1	0	0	0	0	0	0	0	0	0	1	1	1	0	0	0	0	0	0	0	0	0	0	0	0	0	0
128	1	42	10	2	3	1	4	1	1	1.5	13	2	5	5	0	2	3	1	3	1	1	0	0	0	0	0	0	0	0	0	0	0	2	2	1	0	0	0	0	0	0	0	0	0	1	0	0	1	0
129	1	23	8	1	1	2	3	0	4	1.5	1	1	2	1	1	1	1	1	0	1	1	1	0	0	0	0	0	0	0	0	0	0	1	1	1	0	0	1	0	0	0	0	0	0	0	0	0	0	0
130	1	62	12	4	3	1	1	2	1	1.5	18	2	3	3	0	3	0	1	0	2	1	0	1	0	0	0	0	0	0	0	0	0	1	1	1	0	0	0	0	0	0	0	1	0	0	0	0	0	0
131	2	28	13	4	3	2	4	0	1	1.5	3	1	2	1	1	1	1	1	0	1	1	0	0	0	0	0	0	0	0	0	0	0	1	1	1	0	0	0	1	0	0	0	0	0	0	0	0	0	0
132	2	34	12	4	3	1	4	1	1	1.5	20	1	2	1	1	1	1	1	0	1	1	0	0	0	0	0	0	0	0	0	0	0	1	1	1	0	0	0	0	0	0	0	0	0	0	0	0	1	0
133	2	39	9	2	4	2	4	0	1	3	4	2	3	3	0	3	0	1	0	2	0	0	1	0	0	0	0	0	0	0	0	0	1	1	1	0	0	0	0	0	0	0	0	0	0	0	1	0	0
134	2	49	8	2	5	1	4	0	2	4	22	1	1	1	0	1	0	1	0	0	0	0	1	0	0	0	0	0	0	0	0	0	1	1	1	0	0	0	0	0	0	0	0	0	0	0	0	0	0
135	2	39	10	2	3	1	2	1	1	3.5	9	2	6	5	1	5	1	1	3	2	1	0	0	0	0	0	0	0	0	0	0	0	2	2	1	1	0	0	0	0	0	0	0	1	0	1	0	0	0
136	1	39	13	4	6	1	2	2	6	1.5	17	1	3	1	2	1	2	1	0	2	1	0	1	0	0	0	0	0	0	0	0	0	1	1	1	0	0	0	0	0	0	0	0	0	1	0	0	0	0
137	1	38	13	4	3	1	1	0	1	1.5	11	1	1	1	0	0	1	0	1	0	1	0	0	0	0	0	0	0	0	0	0	0	1	1	0	0	0	0	1	0	0	0	0	0	0	0	0	0	0
138	2	59	10	2	3	1	1	1	5	1.5	15	2	2	2	0	2	0	1	0	1	1	0	1	0	0	0	0	0	0	0	0	0	1	1	1	0	0	0	0	0	0	0	1	0	0	0	0	0	0
139	1	47	10	2	3	1	4	3	1	2.5	5	2	4	4	0	4	0	1	0	3	1	0	1	0	0	0	0	0	0	0	0	0	1	1	1	0	0	0	0	0	0	0	1	0	0	0	0	0	0
140	1	44	12	4	3	1	1	2	2	2	17	1	2	1	1	1	1	1	1	0	1	0	1	0	0	0	0	0	0	0	0	0	1	1	1	0	0	0	0	0	0	0	0	0	1	0	0	0	0
141	1	38	10	2	5	2	3	0	1	2	3	2	7	7	0	6	1	1	3	3	1	0	1	0	0	0	0	0	0	0	0	0	2	2	1	1	0	0	1	1	0	0	0	1	1	1	0	0	0
142	1	54	10	3	5	1	1	2	1	2	27	2	4	2	2	3	1	1	1	2	1	0	0	0	0	0	0	0	0	0	0	0	1	1	1	0	1	0	0	0	0	0	0	0	1	1	0	0	0
143	1	19	11	1	6	1	4	0	3	1.5	4	1	3	2	1	2	1	1	1	1	1	0	0	0	0	0	0	0	0	1	0	0	1	1	1	0	0	0	0	0	0	0	0	0	0	0	0	1	0
144	2	55	10	2	3	1	2	1	3	3	14	1	1	1	0	1	0	1	0	0	1	0	0	0	0	0	0	0	0	0	0	0	1	1	1	0	0	0	0	0	0	0	0	0	0	0	0	0	0
145	1	22	12	1	1	2	4	1	1	1	5	1	3	2	1	1	2	1	1	1	1	0	1	0	0	0	0	0	0	0	0	0	1	1	1	0	0	0	1	0	0	0	0	0	0	0	0	0	0
	Gender			Educational level	Employment status	Partnership	Place of residence					Comorbidities									peroral	intravenous	subcutaneous	conjunctival	intramuscular	vaginal	cutaneous	nasal	buccal	sublingual	pulmonary	rectal	Polypharmacy (Total medications)	Polypharmacy (Long-term medications only)	DMDs	Antidepressants	Sedatives	Analgesics	Osteoporosis drugs	Anticonvulsants	Parkinson's disease drugs	Muscle relaxants	Antihypertensives	Aconuresis drugs	Dietary supplements	Gastrointestinal drugs	Insulin	Thrombosis prophylactics	Asthma drugs
	1 female			1 No training	1 In training	1 Yes	1 Rural community					1 MS only									0 No	0 No	0 No	0 No	0 No	0 No	0 No	0 No	0 No	0 No	0 No	0 No	1 No	1 No	0 No	0 No	0 No	0 No	0 No	0 No	0 No	0 No	0 No	0 No	0 No	0 No	0 No	0 No	0 No
	2 male			2 Skilled worker	3 Employed	2 No	2 Provincial town					2 MS and comorbidities									1 Yes	1 Yes	1 Yes	1 Yes	1 Yes	1 Yes	1 Yes	1 Yes	1 Yes	1 Yes	1 Yes	1 Yes	2 Yes	2 Yes	1 Yes	1 Yes	1 Yes	1 Yes	1 Yes	1 Yes	1 Yes	1 Yes	1 Yes	1 Yes	1 Yes	1 Yes	1 Yes	1 Yes	1 Yes
				3 Technical college	4 Unemployed		3 Medium-sized town
				4 University	5 Retiree		4 City
					6 Others
[truncated: 40 more columns]
